# Supplementary material for: Withaferin A Increases the Effectiveness of Immune Checkpoint Blocker for the Treatment of Non-Small Cell Lung Cancer
Source: Cancers (Basel). 2023 Jun 7;15(12):3089. doi: 10.3390/cancers15123089 (PMC10295988; doi:10.3390/cancers15123089)
Supplement: Supplementary file 1 [file cancers-15-03089-s001.zip]

Archive with 2 entries (2 files):
- File S1. The original western blot.zip
- supplementary figures and tables.pdf
